# Supplementary material for: The histone methyltransferase EZH2 as a novel prosurvival factor in clinically aggressive chronic lymphocytic leukemia
Source: Oncotarget. 2016 May 14;7(24):35946–59. doi: 10.18632/oncotarget.9371 (PMC5094974; doi:10.18632/oncotarget.9371)
Supplement: Supplementary file 2 [file oncotarget-07-35946-s002.xlsx]

## Sheet: Stable1
Supplemental Table 1: Demographic, clinical and biological data for the patient cohort
Patient ID	Gender	Age at diagnosis	RAI	BINET	IGHV gene	IMGT ID %	Subset	CD38a	ZAP70b	Karyotype		FISH del(13q)c	FISH trisomy 12d	FISH del(11q)e	FISH del(17p)f	Need for treatment	Date of first treatment	Date of last follow-up	Current Status
P10029	F	57	I	A	IGHV1-3	100	1	P	P	46,X,-X,+12[13]/46,XX[7]	P		P	N	N	YES	2011-11-07	2014-04-10	ALIVE
P7937	M	66	I	A	IGHV7-4-1	100	1	N	P	47,XY+12[12]/46,XY[3]	N		P	N	N	na		2014-03-11	ALIVE
P3870	M	68	0	A	IGHV1-2	100	1			46,XY[20]	N		N	N	N	na		29/1/13	ALIVE
P2355	M	54	II	A	IGHV1-2	100	1	N	P	46,XY[20]	P			N	N	YES	2009-02-12	2010-07-09	DEAD
P14197	M	49	II	B	IGHV1-2	100	1	N	P	46,XY,del(13)(q12q14)[2]/46,XY[18]	P		N	N	N	YES	17/4/13	2014-05-02	ALIVE
P3073	F	38	IV	C	IGHV1-3	100	1	P	P	46,XX,del(6)(q21q27)[5]/46,XX[20]	N		N	N	N	YES	18/7/05	15/4/09	DEAD
P5092	M	77	IV	C	IGHV5-a	100	1	N	N	46,XX,del(11)(q14)[11]/46,XY[17]	P		N	P	N	YES	16/3/07	2012-09-01	DEAD
P3506	M	71	0	A	IGHV1-2	99,7	1	P	P	47,XY,+12[14]/46,XY[6]	N		P	N	N	YES	13/10/08	18/12/12	DEAD
P1173	F	62	0	A	IGHV5-a	99,6	1	N	P	46,XX[20]	N		P	N	N	YES	27/11/03	28/11/13	ALIVE
980/06	M			A	IGHV3-21	98,7	2												ALIVE
Scan 314	F	74	I	B	IGHV3-21	97,8	2	N			P		N	P	N	Yes	21/8/01	15/11/08	DEAD
Scan 325	F	69	0	A	IGHV3-21	97,7	2	N			P		N		N	No	NA	2012-01-04	Alive
Swe-568	M			A	IGHV3-21	97,2	2												ALIVE
77/98	F	62		A	IGHV3-21	96,9	2	P										26/9/03	DEAD
Scan 12	M	66	I	B	IGHV3-21	96,8	2	P			N		N	P	N	Yes	22/6/00	2003-04-09	DEAD
382/83	M	62		A	IGHV3-21	96,8	2	P			P		N	N	N	-	-	1985-05-02	DEAD
668/00	M	61	I	A	IGHV3-21	96,4	2	P			P		N	P	N	Yes	2000-01-11	30/3/05	DEAD
Scan 345	F	72	I	A	IGHV3-21	96,1	2	N			P		N	N	N	No	NA	2005-08-03	DEAD
Scan 260	M	69	I	A	IGHV3-21	96,1	2	P			P		N	P	N	Yes	24/5/05	2010-06-09	DEAD
70/94	M	61	I	B	IGHV3-21	95,5	2	N			P		N	N	N	Yes	1995-01-04	26/3/00	DEAD
P10011	M	48	0	A	IGHV4-34	97,1	4	N	P	46,XY[20]	P		N	N	N	YES	2010-03-06	2013-01-11	ALIVE
P103	F	45	0	A	IGHV4-34	95,9	4	N		46,XX[20]	N		N	N	N	na		2014-09-07	ALIVE
P1626	M	37	0	A	IGHV4-34	94,8	4	N	N	46,XY[20]	P		N	N	N	na		2014-04-11	ALIVE
P1939	M	44	II	B	IGHV4-34	94,5	4	N		46,XY[20]	N		N	N	N	YES	14/2/06	29/10/14	ALIVE
P6520	M	65	0	A	IGHV4-34	94,4	4	N	N	46,XY[17]	P		N	P	N	YES	2009-12-05	2014-04-07	ALIVE
P9881	F	60	0	A	IGHV4-34	94,0	4	N	N		N		N	N	N	na		16/5/12	ALIVE
P2920	M	51	0	A	IGHV4-34	93,5	4	N		46,XY[20]	N		N	N	N	na		19/6/12	ALIVE
P3551	F	62	0	A	IGHV4-34	93,3	4	N		46,XX[20]	N		N	N	N	na		2013-02-12	ALIVE
P907	F	54	0	A	IGHV4-34	93,2	4	N	N	46,XX[20]	P		N	N	N	YES	29/9/09	20/3/14	ALIVE
P3916	M	43	0	A	IGHV4-34	91,2	4	N	N	46,XY[20]						na		16/6/14	ALIVE
P3020	F	66	0	A	IGHV4-34	90	4	N		46,XX[20]	P		N	N	N	na		2014-10-10	ALIVE
P9320	M	47	I	A	IGHV1-69	100	6	P	P		N		N	N	N	na		24/7/14	ALIVE
P7150	M	80	II	B	IGHV1-69	100	6			45,XY,add(5)(q35),-8,add(8)(q24)[14]/46,XY[6]	P		N	N	N	YES	29/9/07	29/1/09	ALIVE
P896	M	69	III	C	IGHV1-69	100	6	N		47,XY,+12[6]/46,XY[19]						YES	2003-08-07	17/9/03	DEAD
N6296	F			B	IGHV1-69	100	6											2009-11-05	ALIVE
P10824	M			C	IGHV1-69	100	6	P	P	44,XY,dic(12;21)(p13;p13),der(15)t(15;18)(p13;q11.2),del(17)(p11),-18[5]/44,sl,del(2)(p11.2),add(6)(p25),-17,+mar[7]/46,XY[7]	P		N	N	P
N3850	M			A	IGHV1-69	100	6											2006-03-10	ALIVE
P3810	M	66	II	A	IGHV1-69	99,7	6	P	P	46,XY,del(10)(q22q24)[9]/46,XY[16]						YES	13/3/06	23/7/13	ALIVE
P1050	F	65	II	B	IGHV4-39	100	8	P			P		N	N	N	YES	15/9/03	2009-11-02	DEAD
P1114	M	66	I	B	IGHV4-39	100	8	P		47,XY,+12[2]/46,XY[25]	N		P	N	N	YES	2003-07-10	15/1/08	DEAD
N2980	F				IGHV4-39	100	8											30/6/05	ALIVE
P2446	M	72	0	A	IGHV4-39	99,7	8	P		NO	N		P	N	N	YES	15/1/10	2013-10-04	DEAD
N3756	M	60	II	B	IGHV4-39	99,6	8	N								YES		2013-10-01	ALIVE
N7341	M			A	IGHV4-39	99,4	8												ALIVE
P5588	F	61	0	A	IGHV1-2	100	1A	N	P	46,XX,del(11)(q23),add(12)(p13)[3]/46,sdl,+6,-8,add(17)(p13)[14]/46,XX[8]	N			P	N	YES	2007-05-12	14/2/10	ALIVE
P9756	M	62	I	A	IGHV4-34	100	64D	N	N	46,XY,del(11)(q14q23)[5]/46,sl,del(13)(q12q14)[3]/46,XY[12]	P		N	P	N	YES	2011-05-07	26/5/14	ALIVE
P14906	F	64	Ι	Α	IGHV3-9	100		N	P	46,ΧΧ[20]	N		N	N	N			2013-02-12	ALIVE
P9709	F	53	II	A	IGHV4-34	100		P			N		N	N	N	na		2013-10-07	ALIVE
P8805	F	70	I	A	IGHV1-69	100		N	P	46,XX,t(2;13)(p23;q14)[2]/46,XX[24]	P		N	P	N	YES	20/1/10	28/5/12	ALIVE
P7648	F	75	0	A	IGHV4-61	100		N	P	46,XX,del(5)(q31q33)[7]/46,XX[23]	P		N	N	N	YES	28/1/09	2012-02-02	DEAD
P6237	F	81	0	A	IGHV1-3	100		N	P	47,XX,+12[22]/46,XX[4]	N		P	N	N	na		28/5/10	DEAD
P5017	F	71	0	A	IGHV3-7	100		N	P							YES	21/5/09	20/8/10	DEAD
P1403	F	53	II	A	IGHV4-39	100		N	P	47,XX,+12[2]/47,XX,del(13)(q12q14),+12[5]/46,XX[23]						YES	22/8/05	23/9/08	ALIVE
P9001	M	67	I	A	IGHV3-11	100		N	N	46,XY[20]	N		N	N	N	na		2014-10-03	ALIVE
P8762	M	63	I	A	IGHV1-69	100		P	P	46,XY[20]	N			N	N	YES	30/11/09	15/10/13	ALIVE
P7396	M	48	I	A	IGHV3-33	100		P	P	46,XY,t(12;13)(q14;q14)[22]/46,XY[5]	N		N	N	N	YES	13/9/11	29/1/14	ALIVE
P7395	M	72	I	A	IGHV3-30	100		P	P	46,XY[20]	N		N	N	N	YES	14/9/09	2009-03-12	DEAD
P7226	M	75	0	A	IGHV5-51	100		P	P	47,XY,+12[10]/46,XY[10]	N		P	N	N	na		20/9/11	DEAD
P7155	M	51	0	A	IGHV3-23	100		N	P	46,XY[25]	N		N	P	N	na		25/11/13	ALIVE
P6124	M	68	0	A	IGHV3-30	100		N	N	46,XY[20]	N		N	N	N	YES	15/9/11	21/3/13	ALIVE
P573	M	68	0	A	IGHV1-69	100		N		40-41,X,-Y,-4,del(7)(p14),add(7)(p23),der(8)t(8;?17)(q24;q11),-9,add(10)(p15),-13,-15,add(16)(q21),der(17),-18,-18,+?21,+mar1,+mar2	P		P	N	P	YES	23/2/09	23/6/11	ALIVE
P5642	M	62	0	A	IGHV3-11	100		N	N	46,XY,der(2)t(2;?)(p15),der(13)t(13;?)(q22¬†;?)[12]/46,XY[3]	P		N	N	N	YES	18/3/08	26/8/08	DEAD
P5063	M	60	I	A	IGHV3-23	100		N	N	46,XY[20]						na		13/9/10	ALIVE
P3492	M	49	I	A	IGHV2-5	100		P		46,XY[20]	N		N	N	N	YES	2008-07-10	2014-12-03	ALIVE
P1837	M	55	0	A	IGHV1-2	100		N	P	47,XY,+12[3]/46,XY[22]	P		P	N	P	YES	2008-07-04	2010-04-03	DEAD
P1812	M	66	I	A	IGHV3-48	100		N		47,XY,+12[11]/46,XY[14]						YES	27/9/04	14/3/13	DEAD
P650	M	56	I	B	IGHV1-69	100		P		46,XY[20]	N		P	N	N	YES	2005-10-01	23/3/11	DEAD
P611	M	48	I	B	IGHV3-11	100		N		46,XY[20]	P		N	N	N	YES	13/11/03	2009-10-04	DEAD
P511	M	64	II	B	IGHV3-20	100		N								YES	2006-03-05	2010-05-11	DEAD
N7439	M	65	II	B	IGHV1-69	100										YES		2011-04-07	ALIVE
P7317	M	80	III	C	IGHV3-7	100		P	P	46,XY[20]	N		N	N	N	na		2011-07-06	DEAD
P8071	M			A	IGHV1-2	100		P	P	46,XY[20]	P		N	N	N
P6480	M			A	IGHV4-30-4	100		N	P	46,XY[30]	N		N	N	N
P571	M	48	0	A	IGHV1-69	99,4		N		47,XY,+12[13]/46,XY[2]	N		P	P	N	YES	17/11/03	17/8/11	DEAD
P7961	F	56	I	A	IGHV3-64	99,3		N	P	46,XX,der(4)t(4;17)(p11;q11),-17+mar[11]/44,X,-X,der(4)t(4;17)(p11;q11),-13,add(15)(p13),-17,+mar1,+dmin[7]/46,XY[8]	P		N	N	P	YES	29/4/10	24/2/14	ALIVE
P3966	F	70	I	A	IGHV5-a	99,3		N	P	46,XX[20]						YES	19/4/06	2010-09-12	DEAD
P2512	F	53	I	A	IGHV1-69	99,3		P	P	43-45,XX,add(2)(q2?7),t(8;17)(p2?3;q11),-13,-17,-18,+mar[cp9]/46,XX[15]	P		N	N	N	YES	18/11/05	24/2/14	ALIVE
P7981	M	66	I	A	IGHV4-59	99,3		N	N	46,XY[20]	P			N	N	na		2013-08-11	ALIVE
P10635	M	57	I	A	IGHV1-2	99,3		N	N	46,XY,idic(21)(p11)[3]/45,sl,der(14)t(6;14)(p11;p11),-15[15]/45,sld,del(11)(q23)[2]/46,XY[6]	N		N	P	N	na		2013-09-10	ALIVE
P6077	M	74	IV	C	IGHV1-69	99,3		N	P		N		P	N	N	YES	16/11/07	2012-03-06	DEAD
P3255	M	81	II	B	IGHV3-43	99,2		P		46,XY[20]	P			P	N	YES	2005-08-12	2013-12-02	DEAD
P4712	M	59	II	B	IGHV1-24	98,9		N		46,XY,del(11)(q14)[2]/46,XY[20]				P	N	YES	16/1/07	30/8/10	DEAD
P6481	F	56	0	A	IGHV3-23	98,6		N	N	46,XX[20]	P		N	N	N	YES	2002-05-08	2010-10-11	ALIVE
P5130	M	76	I	A	IGHV3-7	97,8		P	P	46,XY[20]	N		N	N	N	YES	27/5/10	2010-08-07	DEAD
P5728	M	53	I	A	IGHV3-48	97,6		P	N	46,XY[20]	N		N	N	N	na		2014-10-03	ALIVE
P711	M	65	II	B	IGHV4-34	97,4		N	N	47,XY,+12[12]/46,XY,?del(13)(q12q14)[2]/46,XY,?del(14)(q25)[2]/46,XY[25]						YES	21/2/02	13/12/13	ALIVE
P8154	M			A	IGHV3-7	97,4		P	P	46,XY[20]	N		N	N	N			13/12/09	DEAD
P9208	M	43	I	A	IGHV7-4-1	97,2		P	N	49,XY,+12,+18,+19[15]/46,XY[5]						na		31/3/14	ALIVE
P5283	M	52	I	A	IGHV3-20	97,2		P	P	46,XY[20]						YES	2010-11-03	2013-02-12	ALIVE
P1989	F	68	0	A	IGHV3-33	96,6		N	P	46,XX,del(14)(q22)[4]/47,sl,+18[3]/46,XX[38]						YES	2005-10-05	2014-12-03	ALIVE
P4557	F	58	0	A	IGHV3-48	96,5		N	P	45,X,-X,inv(9)(p11q13)[3]/46,XX,inv(9)(p11q13)[17]	N		N	N	N	na		28/1/14	ALIVE
P1188	M	58	I	B	IGHV3-9	96,3		N	N	46,XY[20]	N		N	N	N	na		15/10/13	ALIVE
P922	M	57	0	A	IGHV3-7	96		N	N	46,XY[20]	P		N	N	N	YES	15/6/92	2014-12-02	ALIVE
P2618	F	78	0	A	IGHV3-23	95,9		N								na		13/2/14	ALIVE
P2740	M	47	0	A	IGHV4-34	95,9		N								na		2013-04-11	ALIVE
P2528	F	52	I	A	IGHV4-34	95,6		N	N							na		19/3/14	ALIVE
P1182	M	73	0	A	IGHV1-2	95,6		N		46,XY[20]	P		N	N	N	na		17/12/13	ALIVE
P8458	M	53	I	A	IGHV3-30	95,5		N	P	46,XY[20]	N		N	N	N	YES	30/1/12	2014-06-08	ALIVE
P5949	M	50	0	A	IGHV3-49	95,2		N	N	46,XY[20]	N		N	N	N	na		29/1/14	ALIVE
P4383	F	70	0	A	IGHV3-30	95,1		N	N	46,XX[20]						na		2012-05-01	DEAD
P4994	M	68	I	A	IGHV1-45	95		N	N	46,XY[20]	P		N	N	N	YES	28/1/08	2014-12-03	ALIVE
P6068	F	76	0	A	IGHV3-7	94,8		N	N							na		22/11/13	DEAD
P6498	F	62	0	A	IGHV4-34	94,7		N	N	46,XX[20]	N		N	N	N	na		2013-10-04	ALIVE
P5610	F	47	0	A	IGHV4-34	94,7		N	N	46,XX[20]	N		N	N	N	na		28/3/13	ALIVE
P314	F	67	0	A	IGHV3-21	94,6		N		46,XX[20]	N		N	N	N	na		2013-12-12	ALIVE
P9903	M	59	0	A	IGHV4-39	94,5		N	N	47,XY,+12[5]/46,XY[15]	N		P	N	N	na		16/7/14	ALIVE
P9940	M	44	I	A	IGHV3-30	94,4		N	N	46,XY[20]	N		N	N	N	na		2013-08-01	ALIVE
P280	M	60	0	A	IGHV4-31	94,3		N		46,XY,t(9;12)(q12;p11)[3]/46,XY[22]						na		17/12/13	ALIVE
P5587	M	60	II	B	IGHV4-31	94,1		N	N	46,XY,t(5;13)(p13;q14)[2]/46,XY[21]	P		N	N	N	YES	2007-05-11	2010-04-12	ALIVE
P1697	M	61	II	A	IGHV1-69	93,9		N		46,XY[20]	N		N	N	N	YES	24/4/04	24/9/13	ALIVE
P1540	M	48	I	B	IGHV4-59	93,8		N			P		N	N	N	YES	2005-06-10	17/9/13	ALIVE
P9634	F	58	0	A	IGHV3-23	93,4		N	N	46,XX[20]	P		N	N	N	na		2013-07-10	ALIVE
P9391	M	83	III	C	IGHV5-51	93,4		P	P							YES	2009-01-12	16/4/13	DEAD
P585	M	48	0	A	IGHV4-31	93,3		N	N	46,XY[20]	N		N	N	N	na		13/3/14	ALIVE
P1563	M	69	II	B	IGHV4-34	93,2		N	N	46,XY[20]	P		N	N	N	YES	2008-04-08	27/8/08	ALIVE
P7225	M	82	0	A	IGHV4-61	93,1		N	N	46,XY,del(13)(q12q14)[2]/46,XY[18]	P		N	N	N	na		17/12/13	ALIVE
P545	M	58	0	A	IGHV3-7	92,9		N		46,XY[20]	P		N	N	N	na		2013-12-07	ALIVE
P1894	M	53	0	A	IGHV3-30	92,9		N		46,XY[20]	P		N	N	N	na		17/3/14	ALIVE
P4875	F	73	0	A	IGHV3-53	92,6		N	N	46,XX[20]	P		N	N	N	na		18/6/12	ALIVE
P5744	M	55	0	A	IGHV3-74	92,4		N	N		P		N	N	N	na		16/7/13	ALIVE
P4906	M	59	0	A	IGHV6-1	92,3		N		46,XY[20]	P					YES	15/11/10	2014-10-03	ALIVE
P436	F	66	0	A	IGHV3-7	92,2		N		46,XX[20]						na		17/10/13	ALIVE
P608	M	53	0	A	IGHV3-30	92,2		N		46,XY[20]	N		N	N	N	na		21/2/14	ALIVE
P5895	M	67	0	A	IGHV3-15	92,2		N	N							na		25/9/13	ALIVE
P8699	F			A	IGHV4-34	91,9		N	P
P8192	M	55	I	A	IGHV3-23	91,9		N	N	46,XY[10]	N		N	N	N	na		25/2/13	ALIVE
P6414	M	65	0	A	IGHV4-34	91,9		N	N	46,XY[20]	N		N	N	N	na		31/1/14	ALIVE
P1618	M	62	0	A	IGHV1-8	91,9		N	N	46,XY[20]	N		N	N	N	na		2013-03-06	ALIVE
P717	F	63	0	A	IGHV3-49	91,7		N	N	46,XX,+7,-10,del(13)(q14q22)[2]/46,XX[25]						YES	2010-02-06	18/3/14	ALIVE
P5359	F	58	0	A	IGHV3-15	91,5		N	N	46,XX[20]	P		N	N	N	na		15/1/08	DEAD
P427	M	53	0	A	IGHV3-30	91,2		N								na		18/9/13	ALIVE
P1097	M	62	0	A	IGHV3-7	91,2		N		46,XY[20]	N		N	N	N	na		2014-01-04	ALIVE
P860	F	73	0	A	IGHV4-30-4	91		N	N	46,XX[20]	P		N	N	N	na		19/3/14	ALIVE
P4111	F	69	I	A	IGHV3-30	91		N	P							na		2012-07-05	ALIVE
P7833	M	70	I	A	IGHV3-73	90,8		N	N		P		N	N	N	YES	28/1/09	2013-10-12	ALIVE
P3123	F	79	I	A	IGHV3-7	89,9		N	N	46,XX[20]	P		N	N	N	na		20/9/13	ALIVE
P4438	F	75	0	A	IGHV3-23	89,6		N	N	46,XX[20]	N		N	N	N	YES	2011-03-03	2014-12-03	ALIVE
P3716	M	80	0	A	IGHV1-8	89,2		N		47,XY,+12[2]/46,XY[12]	P		P	N	N	YES	2010-11-10	17/12/13	ALIVE
P1456	M	58	0	A	IGHV4-4	89		N	N	46,XY[20]	P		N	N	N	na		30/9/13	ALIVE
P1156	F	66	II	A	IGHV3-13	88,7		P	P	47,XX,inv(9)(p13q22),+12[3]/47,XX,t(1;13)(p12;q12),inv(9)(p13q22)+12[3]/46,XX[24]						YES	26/9/05	23/2/10	DEAD
P4972	M	70	0	A	IGHV3-7	88,5		N	N	46,XY[20]	N		N	N	N	na		17/10/13	ALIVE
P7794	F	76	0	A	IGHV3-23	87,8		P	N	47,XX,+12[5]/46,XX[15]	N		P	N	N	na		2013-07-10	ALIVE
P2685	F	68	0	A	IGHV1-3	87,8		N	N		N		N	N	N	na		17/3/14	ALIVE
P1289	M	77	0	A	IGHV4-59	87		N	N	46,XY[20]	P		N	N	N	na		24/9/09	DEAD
N8304	F			A
a: CD38: >30% cut-off positivity, b: ZAP70: >20% cut-off positivity, c: del(13q)>5.1, d: trisomy12>2.65, e: del(11q)>3.3, f: del(17p) >2.5. N:Negative; P:Positive; na:not applicable. Empty cells denote no available data

## Sheet: Stable4
Supplemental Table 4: The 86 genes of the Polycomb and Trithorax complex components that were analyzed by real-time quantitative PCR on PCR arrays. Genes with fold difference values >1 are over-expressed in U-CLL compared to M-CLL cases, while genes with fold difference values <1 are over-expressed in M-CLL compared to U-CLL cases
Gene Symbol	UniGene	GeneBank	Description	Aliaces	mRNA relative expression (2^-ΔCt)	Fold	p value
						Difference
AEBP2	Hs.126497	NM_153207	AE binding protein 2	MGC17922	0.04	1.23	0.34
ARID1A	Hs.468972	NM_006015	AT rich interactive domain 1A (SWI-like)	B120, BAF250, BAF250a, BM029, C1orf4, P270, SMARCF1	0.194	1.57	0.03
ARID1B	Hs.291587	NM_017519	AT rich interactive domain 1B (SWI1-like)	6A3-5, BAF250B, BRIGHT, DAN15, ELD, OSA1, KIAA1235, OSA2, P250R	0.06	1.69	0.02
ASH2L	Hs.521530	NM_004674	Ash2 (absent, small, or homeotic)-like (Drosophila)	ASH2, ASH2L1, ASH2L2, Bre2	0.025	1.35	0.25
ASXL1	Hs.374043	NM_015338	Additional sex combs like 1 (Drosophila)	KIAA0978, MGC117280, MGC71111	0.073	1.6	0.08
ASXL2	Hs.594386	NM_018263	Additional sex combs like 2 (Drosophila)	ASXH2, DKFZp686C1968, FLJ10898, KIAA1685	0.015	1.87	0.03
ASXL3	Hs.464876	NM_030632	Additional sex combs like 3 (Drosophila)	KIAA1713	0	1.24	0.64
BAP1	Hs.106674	NM_004656	BRCA1 associated protein-1 (ubiquitin carboxy-terminal hydrolase)	DKFZp686N04275, FLJ35406, FLJ37180, HUCEP-13, KIAA0272, UCHL2	0.02	1.5	0.04
BMI1	Hs.380403	NM_005180	BMI1 polycomb ring finger oncogene	FLVI2, BMI1, MGC12685, PCGF4, RNF51	0.1	1.25	0.38
CBX1	Hs.77254	NM_006807	Chromobox homolog 1	CBX, HP1-BETA, HP1Hs-beta, HP1Hsbeta, M31, MOD1, p25beta	0.027	1.59	0.15
CBX2	Hs.368410	NM_032647	Chromobox homolog 2	CDCA6, M33, MGC10561	0.003	1.56	0.33
CBX3	Hs.381189	NM_007276	Chromobox homolog 3	HECH, HP1-GAMMA, HP1Hs-gamma	0.053	1.49	0.17
CBX4	Hs.714363	NM_003655	Chromobox homolog 4	NBP16, PC2	0.034	1.64	0.04
CBX5	Hs.349283	NM_012117	Chromobox homolog 5	HP1, HP1A	0.069	1.55	0.22
CBX7	Hs.356416	NM_175709	Chromobox homolog 7	-	0.08	1.79	0.03
CBX8	Hs.387258	NM_020649	Chromobox homolog 8	PC3, RC1	0.013	1.25	0.37
CTBP2	Hs.501345	NM_022802	C-terminal binding protein 2	-	0.003	1.22	0.5
CXXC1	Hs.180933	NM_014593	CXXC finger protein 1	2410002I16Rik, 5830420C16Rik, CFP1, CGBP, HsT2645, PCCX1, PHF18, SPP1, ZCGPC1, hCGBP	0.059	1.8	0.04
DNMT1	Hs.202672	NM_001379	DNA (cytosine-5-)-methyltransferase 1	AIM, CXXC9, DNMT, FLJ16293, MCMT, MGC104992	0.015	1.63	0.03
DNMT3A	Hs.515840	NM_022552	DNA (cytosine-5-)-methyltransferase 3 alpha	DNMT3A2, M.HsaIIIA	0.01	1.34	0.42
DNMT3B	Hs.643024	NM_006892	DNA (cytosine-5-)-methyltransferase 3 beta	ICF, M.HsaIIIB	0.001	0.85	0.58
DNMT3L	Hs.592165	NM_013369	DNA (cytosine-5-)-methyltransferase 3-like	MGC1090	0.001	1.31	0.42
E2F6	Hs.603093	NM_198256	E2F transcription factor 6	E2F-6, MGC111545	0.007	1.79	0.04
EED	Hs.503510	NM_003797	Embryonic ectoderm development	HEED, WAIT1	0.005	1.34	0.31
EPC1	Hs.167805	NM_025209	Enhancer of polycomb homolog 1 (Drosophila)	DKFZp781P2312, Epl1	0.187	1.35	0.19
EPC2	Hs.23270	NM_015630	Enhancer of polycomb homolog 2 (Drosophila)	DKFZp566F2124, EPC-LIKE	0.096	1.45	0.08
EZH1	Hs.194669	NM_001991	Enhancer of zeste homolog 1 (Drosophila)	KIAA0388, KMT6B	0.101	1.56	0.08
EZH2	Hs.444082	NM_004456	Enhancer of zeste homolog 2 (Drosophila)	ENX-1, ENX1, EZH1, KMT6, KMT6A, MGC9169	0.01	3.64	0.01
HLTF	Hs.3068	NM_003071	Helicase-like transcription factor	HIP116, HIP116A, HLTF1, RNF80, SMARCA3, SNF2L3, ZBU1	0.007	1.64	0.14
HTT	Hs.518450	NM_002111	Huntingtin	HD, IT15	0.038	1.51	0.07
INO80	Hs.292949	NM_017553	INO80 homolog (S. cerevisiae)	INO80A, INOC1, hINO80	0.029	1.59	0.08
INO80B	Hs.410786	NM_031288	INO80 complex subunit B	HMGA1L4, HMGIYL4, IES2, PAP-1BP, PAPA-1, ZNHIT4, hIes2	0.003	1.98	0.02
INO80C	Hs.464903	NM_194281	INO80 complex subunit C	C18orf37, FLJ38183, IES6, hIes6	0.004	1.23	0.41
INO80D	Hs.445036	NM_017759	INO80 complex subunit D	FLJ20309	0.052	1.68	0.05
JARID2	Hs.630189	NM_004973	Jumonji, AT rich interactive domain 2	JMJ	0.02	1.79	0.01
KDM2B	Hs.524800	NM_032590	Lysine (K)-specific demethylase 2B	CXXC2, FBXL10, Fbl10, JHDM1B, PCCX2	0.056	1.65	0.04
KDM5D	Hs.80358	NM_004653	Lysine (K)-specific demethylase 5D	HY, HYA, JARID1D, KIAA0234, SMCY	0.1	1.65	0.77
L3MBTL2	Hs.517641	NM_031488	L(3)mbt-like 2 (Drosophila)	H-l(3)mbt-l, L3MBT	0.03	1.48	0.06
LARP7	Hs.713663	NM_016648	La ribonucleoprotein domain family, member 7	DKFZp564K112, MGC104360, PIP7S	0.047	1.91	0.05
MBTD1	Hs.656803	NM_017643	Mbt domain containing 1	FLJ20055, FLJ42067, MGC126785, SA49P01	0.054	1.59	0.1
MLL2	Hs.120228	NM_003482	Myeloid/lymphoid or mixed-lineage leukemia 2	AAD10, ALR, CAGL114, KMS, KMT2B, KMT2D, MLL4, TNRC21	0.057	1.5	0.05
MLL3	Hs.647120	NM_170606	Myeloid/lymphoid or mixed-lineage leukemia 3	DKFZp686C08112, FLJ12625, FLJ38309, HALR, KIAA1506, KMT2C, MGC119851, MGC119852, MGC119853	0.068	1.76	0.03
MLL4	Hs.92236	NM_014727	Myeloid/lymphoid or mixed-lineage leukemia 4	HRX2, KIAA0304, MLL2, TRX2, WBP7	0.076	1.86	0.02
MLL5	Hs.592262	NM_182931	Myeloid/lymphoid or mixed-lineage leukemia 5 (trithorax homolog, Drosophila)	FLJ10078, FLJ14026, HDCMC04P, KMT2E, MGC70452	0.524	1.3	0.32
MOV10	Hs.514941	NM_020963	Mov10, Moloney leukemia virus 10, homolog (mouse)	DKFZp667O1423, FLJ32791, KIAA1631, fSAP113, gb110	0.025	2.01	0.04
MTF2	Hs.31016	NM_007358	Metal response element binding transcription factor 2	M96, PCL2, RP5-976O13.1, dJ976O13.2	0.034	1.71	0.06
PBRM1	Hs.189920	NM_018165	Polybromo 1	BAF180, MGC156155, MGC156156, PB1	0.055	1.73	0.06
PCGF1	Hs.316750	NM_032673	Polycomb group ring finger 1	2010002K04Rik, FLJ43754, MGC10882, NSPC1, RNF3A-2, RNF68	0.013	1.88	0.01
PCGF2	Hs.371617	NM_007144	Polycomb group ring finger 2	MEL-18, MGC10545, RNF110, ZNF144	0.001	1.63	0.19
PCGF5	Hs.500512	NM_032373	Polycomb group ring finger 5	MGC16202, RNF159	0.247	1.75	0.02
PHC1	Hs.305985	NM_004426	Polyhomeotic homolog 1 (Drosophila)	EDR1, HPH1, RAE28	0.009	1.49	0.08
PHC2	Hs.524271	NM_198040	Polyhomeotic homolog 2 (Drosophila)	EDR2, HPH2, MGC163502, PH2	0.029	1.3	0.05
PHC3	Hs.529592	NM_024947	Polyhomeotic homolog 3 (Drosophila)	DKFZp313K1221, EDR3, FLJ12729, FLJ12967, HPH3, MGC88144	0.164	1.57	0.06
PHF1	Hs.166204	NM_002636	PHD finger protein 1	MTF2L2, PCL1, PHF2	0.088	1.24	0.37
PHF19	Hs.460124	NM_001009936	PHD finger protein 19	MGC131698, MGC149712, MGC149713, MGC23929, MTF2L1, PCL3	0.025	1.6	0.11
PPP1CC	Hs.79081	NM_002710	Protein phosphatase 1, catalytic subunit, gamma isozyme	PP-1G, PPP1G	0.366	1.46	0.06
PPP1R8	Hs.533474	NM_002713	Protein phosphatase 1, regulatory (inhibitor) subunit 8	ARD-1, ARD1, NIPP-1, NIPP1, PRO2047	0.011	1.27	0.31
RBBP4	Hs.16003	NM_005610	Retinoblastoma binding protein 4	NURF55, RBAP48	0.131	1.5	0.05
RBBP5	Hs.519230	NM_005057	Retinoblastoma binding protein 5	RBQ3, SWD1	0.024	1.82	0.05
RBBP7	Hs.495755	NM_002893	Retinoblastoma binding protein 7	MGC138867, MGC138868, RbAp46	0.071	1.55	0.06
RBP2	Hs.655516	NM_004164	Retinol binding protein 2, cellular	CRABP-II, CRBP2, CRBPII, RBPC2	0.001	1.91	0.14
RING1	Hs.631989	NM_002931	Ring finger protein 1	RING1A, RNF1	0.025	1.66	0.03
RNASEL	Hs.518545	NM_021133	Ribonuclease L (2',5'-oligoisoadenylate synthetase-dependent)	DKFZp781D08126, MGC104972, MGC133329, PRCA1, RNS4	0.007	1.52	0.12
RNF2	Hs.591490	NM_007212	Ring finger protein 2	BAP-1, BAP1, DING, HIPI3, RING1B, RING2	0.023	1.58	0.06
RYBP	Hs.694786	NM_012234	RING1 and YY1 binding protein	AAP1, DEDAF, YEAF1	0.026	1.33	0.25
SCMH1	Hs.571874	NM_012236	Sex comb on midleg homolog 1 (Drosophila)	Scml3	0.041	1.77	0.06
SCML2	Hs.495774	NM_006089	Sex comb on midleg-like 2 (Drosophila)	-	0	1.99	0.13
SIRT1	Hs.369779	NM_012238	Sirtuin 1	SIR2L1	0.04	1.4	0.17
SMARCA1	Hs.152292	NM_003069	SWI/SNF related, matrix associated, actin dependent regulator of chromatin, subfamily a, member 1	DKFZp686D1623, FLJ41547, ISWI, NURF140, SNF2L, SNF2L1, SNF2LB, SNF2LT, SWI, SWI2	0.001	2.73	0.19
SMARCA2	Hs.298990	NM_003070	SWI/SNF related, matrix associated, actin dependent regulator of chromatin, subfamily a, member 2	BAF190, BRM, FLJ36757, MGC74511, SNF2, SNF2L2, SNF2LA, SWI2, Sth1p, hBRM, hSNF2a	0.083	1.72	0.05
SMARCA4	Hs.327527	NM_003072	SWI/SNF related, matrix associated, actin dependent regulator of chromatin, subfamily a, member 4	BAF190, BRG1, FLJ39786, RTPS2, SNF2, SNF2-BETA, SNF2L4, SNF2LB, SWI2, hSNF2b	0.031	1.95	0.01
SMARCA5	Hs.558422	NM_003601	SWI/SNF related, matrix associated, actin dependent regulator of chromatin, subfamily a, member 5	ISWI, SNF2H, WCRF135, hISWI, hSNF2H	0.069	1.66	0.12
SMARCB1	Hs.534350	NM_003073	SWI/SNF related, matrix associated, actin dependent regulator of chromatin, subfamily b, member 1	BAF47, INI1, RDT, RTPS1, SNF5, SNF5L1, Sfh1p, Snr1, hSNFS	0.132	1.28	0.38
SMARCC1	Hs.476179	NM_003074	SWI/SNF related, matrix associated, actin dependent regulator of chromatin, subfamily c, member 1	BAF155, CRACC1, Rsc8, SRG3, SWI3	0.026	1.43	0.12
SMARCC2	Hs.236030	NM_003075	SWI/SNF related, matrix associated, actin dependent regulator of chromatin, subfamily c, member 2	BAF170, CRACC2, DKFZp313D0632, Rsc8	0.055	1.32	0.24
SNAI1	Hs.48029	NM_005985	Snail homolog 1 (Drosophila)	SLUGH2, SNA, SNAH, SNAIL, SNAIL1, dJ710H13.1	0	0.91	0.83
TRIM27	Hs.440382	NM_006510	Tripartite motif containing 27	RFP, RNF76	0.075	0.83	0.42
USP11	Hs.171501	NM_004651	Ubiquitin specific peptidase 11	UHX1	0.055	1.72	0.05
USP7	Hs.706830	NM_003470	Ubiquitin specific peptidase 7 (herpes virus-associated)	HAUSP, TEF1	0.175	1.6	0.1
WDR5	Hs.397638	NM_017588	WD repeat domain 5	BIG-3, SWD3	0.013	1.53	0.05
YAF2	Hs.708084	NM_005748	YY1 associated factor 2	DKFZp779H1820, MGC41856	0.014	1.56	0.06
YY1AP1	Hs.584927	NM_139118	YY1 associated protein 1	FLJ10875, FLJ13914, HCCA1, HCCA2, YAP, YY1AP	0.025	1.22	0.35
YY2	Hs.673601	NM_206923	YY2 transcription factor	ZNF631	0.002	1.75	0.04
ZBTB16	Hs.591945	NM_006006	Zinc finger and BTB domain containing 16	PLZF, ZNF145	0.001	2.04	0.31
SUZ12	Hs.462732	NM_015355	Suppressor of zeste12 homolog (Drosophila)	CHET9, JJAZ1	0.02	0.91	0.63
WHSC1	Hs.113876	NM_007331	Wolf-Hirschhorn syndrome candidate 1	WHS, NSD, TRX5, MMSET, REIIBP	0.025	1.21	0.6
